# Supplementary material for: Molecular testing for gastrointestinal pathogens in intestinal tissue of infants with necrotizing enterocolitis or spontaneous intestinal perforation
Source: J Perinatol. 2024 Jun 7;44(12):1755–61. doi: 10.1038/s41372-024-01999-z (PMC11606912; doi:10.1038/s41372-024-01999-z)
Supplement: Supplementary file 1 — Supplementary table 1 [file 41372_2024_1999_MOESM1_ESM.xlsx]

## Sheet: sTable1
sTable 1. Background Review of Intestinal Pathogen Associated Necrotizing Enterocolitis Studies
REFERENCE		STUDY DESIGN
Author(s), Title, Journal	Year Published	Study design	Patients, n	Pathogen	Samples	Screening Assay	Summary
Stein, H., et al. (1972). "Gastroenteritis with necrotizing enterocolitis in premature babies." Br Med J 2(5814): 616-619.	1972	Case Study	11	Salmonella	fecal samples	fecal cultures	NEC cases were Salmonella (+) and developed gastroenteritis symptoms
Pumberger, W. and W. Novak (2000). "Fatal neonatal Salmonella enteritidis sepsis." J Perinatol 20(1): 54-56.	2000	Case Study	1	Salmonella	Stool and blood samples	Stool, blood cultures from baby; vaginal and stool culture from mother	Presumptive Dx of midgut volvulus or NEC; death from Salmonella sepsis
Ryder, R. W., et al. (1977). "Heat-stable enterotoxigenic Escherichia coli and necrotizing enterocolitis: lack of an association." J Pediatr 91(2): 302-303.	1977	Observational; case study review	9	Enterotoxigenic Escherichia coli (serotype 078:H11:K80)	fecal and blood samples	Fecal and blood cultures	Diarrheal outbreak - 9 out of 203 developed NEC; ETEC was found in 5 out of 9 of these NEC cases, 27 out of 71 non NEC
Cushing, A. H. (1983). "Necrotizing enterocolitis with Escherichia coli heat-labile enterotoxin." Pediatrics 71(4): 626-630.	1983	Descriptive and Observational	21	Enterotoxigenic Escherichia coli	stool and blood samples	toxin assay; ELISA (IgM anticholera)	NEC occurs in clusters; unaffected infants with no AB response.
Guner, Y. S., et al. (2009). "Association of Escherichia coli O157:H7 with necrotizing enterocolitis in a full-term infant." Pediatr Surg Int 25(5): 459-463.	2009	Case Study	1	Escherichia coli O157:H7	Blood and stool samples	Cultures	Rare in full term infant; bacterial colonization required for NEC to develop; dx with pan intestinal necrosis
Ward, D. V., et al. (2016). "Metagenomic Sequencing with Strain-Level Resolution Implicates Uropathogenic E. coli in Necrotizing Enterocolitis and Mortality in Preterm Infants." Cell Rep 14(12): 2912-2924.	2016	Prospective case control study	144	Uropathogenic E.coli	Stool samples; QIAGEN extract	deep shotgun metagenomics	UPEC is high risk factor for NEC; highly correlated to mortality; strain ID may reduce NEC risk; Klebsiella as a potential risk factor
Stark, P. L. and A. Lee (1982). "Clostridia isolated from the feces of infants during the first year of life." J Pediatr 100(3): 362-365.	1982	Prospective, observational study over 1 year	10	Clostridia spp.	Stool samples	Stool cultures	C. diff one of common species to colonize infant gut; so unlikely to be a primary NEC pathogen
Han, V. K., et al. (1983). "An outbreak of Clostridium difficile necrotizing enterocolitis: a case for oral vancomycin therapy?" Pediatrics 71(6): 935-941.	1983	Case study	13	Clostridia difficile	Stool samples	C.diff toxin detected in stool	NEC is result of local/systematic invasion of damaged intestinal musoca by microflora in stressed neonate
Bolton, R. P., et al. (1984). "Asymptomatic neonatal colonisation by Clostridium difficile." Arch Dis Child 59(5): 466-472.	1984	Prospective survey	163	Clostridia difficile	Stool samples	Sequential fecal swabs for culture, cytopathic toxin assay,	NEC wasn't developed by any of the babies; role of bacteria is still unknown
Thomas, D. F., et al. (1984). "Clostridial toxins in neonatal necrotising enterocolitis." Arch Dis Child 59(3): 270-272.	1984	Prospective survey	39	Clostridia difficile	Stool cultures; intestinal content	toxin assay; cytopathic toxin	Toxin found in 5/39 babes; unlikely to be involved in pathogensis of NEC since low toxin concentration didn't differ from healthy controls; human milk use > formula
Rotbart, H. A., et al. (1983). "An outbreak of rotavirus-associated neonatal necrotizing enterocolitis." J Pediatr 103(3): 454-459.	1983	Case Study	11	Rotavirus	stool and blood samples	ELISA; blood and stool cultures	11 out of 40 developed NEC; 7 out of 10 were rotavirus positive
Rotbart, H. A., et al. (1988). "Neonatal rotavirus-associated necrotizing enterocolitis: case control study and prospective surveillance during an outbreak." J Pediatr 112(1): 87-93.	1988	Case Control/Prospective Observational Study	162	Rotavirus	Survey and rectal swabs	ELSIA; stool cultures	Birth weight, rotavirus infection, age at the time of nonwater feeding were associated with NEC. Rotavirus alone is not the cause; focus on infection control
Sharma, R., et al. (2002). "Clinical manifestations of rotavirus infection in the neonatal intensive care unit." Pediatr Infect Dis J 21(12): 1099-1105.	2002	Prospective and longitudinal (48 months)	194	Rotavirus	Stool samples	ELISA; immunoelectron microscopy	NEC occurred at the same rate in those with and without Rotavirus infection; RVI prevalent and does not increase risk for NEC
Sharma, R., et al. (2004). "Rotavirus-associated necrotizing enterocolitis: an insight into a potentially preventable disease?" J Pediatr Surg 39(3): 453-457.	2004	Prospective, observational study over 63 months	2444	Rotavirus	Stool samples	electron microscopy	129 NEC cases, 38 RVI +, Human milk feedings decreased odds for Sx; NEC+RVI was less severe than NEC-RVI;
Sizmaz, E., et al. (2012). "The coincidence of necrotizing enterocolitis and rotavirus infections and potential associations with cytokines." Can J Infect Dis Med Microbiol 23(4): e103-105.	2012	Prospective study; molecular analysis	31	Rotavirus	Stool and blood samples	ELISA ; latex agglutination	Association of decreased IL-6 and increased IL-8 and TNF in NEC infant with RVI +
Tai, I. C., et al. (2012). "Clinical manifestations of a cluster of rotavirus infection in young infants hospitalized in neonatal care units." J Microbiol Immunol Infect 45(1): 15-21.	2012	Retrospective data collected; observational cases	100	Rotavirus	Stool samples	enzyme immunoassay	Classified hospital-acquired vs community-acquired RVI; 12 cases of NEC Stage 2 or greater; RVI implicated in NEC but not causal
Bergamo, D. (2017). "Clostridium difficile Bacteremia in a Neonate." Clin Pediatr (Phila) 56(6): 584-585.	2017	Case Study	1	Rotavirus	Stool sample	Cultures	NEC can develop in patients receiving octreotide; RVI is an additive risk factor
Butler, T., et al. (1987). "Segmental necrotising enterocolitis: pathological and clinical features of 22 cases in Bangladesh." Gut 28(11): 1433-1438.	1987	Case study	22	Shigella, Campylobacter and Entamoeba histolytica	cases identified from autopsy	pathology samples in FFPE	segmental NEC is complication of prologned diarrheal illness
Sawardekar, K. P. (2005). "Shigellosis caused by Shigella boydii in a preterm neonate, masquerading as necrotizing enterocolitis." Pediatr Infect Dis J 24(2): 184-185.	2005	Case Study	1	Shigella boydii	Stool samples	Cultures	Shigellosis mimics NEC or sepsis; toxoplasma, rubella, cmv was normal; probable contamination from mother via breastmilk fed via OG tube
Cichocki, M., et al. (2008). "A case of necrotizing enterocolitis associated with adenovirus infection in a term infant with 22q11 deletion syndrome." J Pediatr Surg 43(4): e5-8.	2008	Case study	1	Adenovirus	Stool sample	PCR	Developed NEC postnatally
Bagci, S., et al. (2008). "Detection of astrovirus in premature infants with necrotizing enterocolitis." Pediatr Infect Dis J 27(4): 347-350.	2008	Retrospective Chart Review (5 years 2002-2006)	6	Astrovirus	Screened stool for virus	stool culture, ELISA, PCR	Age of onset was the only significant characterstic for Astrovirus + NEC cases
Zhou, Y., et al. (2015). "Longitudinal analysis of the premature infant intestinal microbiome prior to necrotizing enterocolitis: a case-control study." PLoS One 10(3): e0118632.	2015	Prospective case control study	12 NEC cases and 26 controls	Multiple strains	stool samples	16s rRNA sequencing	Clostridium - high abundance in early dx NEC; E. Coli/Shigella/Cronobacter - high in late onset; specific microbe varies depending on age of affected; IV abs can have impact on microbe diversity; 3wks prior to disease, NEC cases diverge from controls.
